# Supplementary material for: Initial Report: A Novel Intraoperative Navigation System for Laparoscopic Liver Resection Using Real-Time Virtual Sonography
Source: Sci Rep. 2020 Apr 10;10:6174. doi: 10.1038/s41598-020-63131-3 (PMC7148355; doi:10.1038/s41598-020-63131-3)
Supplement: Supplementary file 1 — Supplementary information [file 41598_2020_63131_MOESM1_ESM.xlsx]

## Sheet: Sheet1
Case		1	2	3	4
Age	y.o.	75	77	78	75
Sex	Male: M Female: F	M	F	F	M
Location of the tumour	Section	Ⅷ	Ⅷ	Ⅷ	Ⅷ
Size of the tumour	mm	55.66	37.26	16.28	17.53
Performance Status		0	0	0	0
ICGR15	%	8.8	14.2	5.5	7.7
Alb	g/dl	4.2	4.3	4.8	4.4
PT	%	93.9	82.3	72.4	76.4
Total bilirubin	mg/dl	0.72	0.62	0.75	0.49
AST	U/l	22	26	21	22
ALT	U/l	29	15	8	24
Platelet	104/μl	13.1	13.6	11.6	18.8
Child-Pugh status		A	A	A	A
Required time for registration	sec.	150	186	160	136
operative procedure		sub-sectionectomy	sub-sectionectomy	sub-sectionectomy	sub-sectionectomy
Duration of operation time (Duration of actual liver transection time )	min.	356 (148)	305 (59)	348 (69)	263 (90)
Amounts of Blood loss	ml	500	400	400	150
Erros Max	mm	11	5.6	22	13.3
Mean	mm	2	1.5	8.2	4.3
SD	mm	3.3	1.3	6.3	3
Surgical margin (distance)	mm	negative (1)	negative (6)	negative (0)	negative (2)
Adverse events after surgery		(-)	(-)	post-operative bleeding, organ SSI, ascites	(-)
Hospital stay after surgery	days	20	22	58	26
